# Supplementary material for: Differences in UV-C LED Inactivation of Legionella pneumophila Serogroups in Drinking Water
Source: Microorganisms. 2022 Feb 3;10(2):352. doi: 10.3390/microorganisms10020352 (PMC8877565; doi:10.3390/microorganisms10020352)
Supplement: Supplementary file 1 [file microorganisms-10-00352-s001.zip]

Archive with 1 entries (1 files):
- microorganisms-1571811-supplementary.pdf
